# Supplementary material for: Electrochemically Enhanced Delivery of Pemetrexed from Electroactive Hydrogels
Source: Polymers (Basel). 2022 Nov 16;14(22):4953. doi: 10.3390/polym14224953 (PMC9692448; doi:10.3390/polym14224953)
Supplement: Supplementary file 1 [file polymers-14-04953-s001.zip]

Archive with 1 entries (1 files):
- polymers-1952050-supplementary.pdf
